# Supplementary material for: Identification and validation of ATP6V1G1-regulated phosphorylated proteins in hepatocellular carcinoma
Source: PLoS One. 2024 Dec 2;19(12):e0310037. doi: 10.1371/journal.pone.0310037 (PMC11611105; doi:10.1371/journal.pone.0310037)
Supplement: S1 File — (ZIP) [file pone.0310037.s004.zip]

Archive with 10 entries (8 files):
- S1 File/Uncropped western blots-Figure2/
- S1 File/Uncropped western blots-Figure2/WB-actin.tif
- S1 File/Uncropped western blots-Figure2/WB-flag.tif
- S1 File/Uncropped western blots-Figure2/WB-V1G1.tif
- S1 File/Uncropped western blots-Figure3/
- S1 File/Uncropped western blots-Figure3/WB-p pdk1.tif
- S1 File/Uncropped western blots-Figure3/WB-p-EEF2.tif
- S1 File/Uncropped western blots-Figure3/WB-P-RPS6.tif
- S1 File/Uncropped western blots-Figure3/WB-p-SQSTM1.tif
- S1 File/Uncropped western blots-Figure3/WB-a┬-actin.tif
